# Supplementary material for: Validating HIV Viral Suppression Threshold Adjustments for Comparable Estimates Using Data From Nationally Representative Household Surveys in Sub-Saharan Africa
Source: J Acquir Immune Defic Syndr. 2026 Apr 15;101(8):827–35. doi: 10.1097/QAI.0000000000003878 (PMC13372362; doi:10.1097/QAI.0000000000003878)
Supplement: Supplementary file 2 [file qai-101-827-s002.xlsx]

## Sheet: Adjustment calculator
Input parameters	Weibull	Reverse Weibull	Pareto
Adjusted VLS estimate threshold (viral copies/mL)	1000	1000	1000
Observed VLS estimate threshold (viral copies/mL)	200	200	200
Shape parameter estimate from Johnson et al.	0.85	2.81	1.73
Shape parameter 95% interval lower limit fromJohnson et al.	0.43	1.7	1.2
Shape parameter 95% interval upper limit from Johnson et al.	1.26	3.91	2.26
Proportion with viral load less than observed threshold	0.8	0.8	0.8
Proportion with viral load less than adjusted threshold (95% confidence interval)	0.867 (0.835, 0.894)	0.883 (0.855, 0.906)	0.874 (0.855, 0.890)
NOTE: only modify values in cells B2:D7 but do not edit formula in cells B8, C8, and D8

## Sheet: <50 to ≤1000
Survey	Observed % with VL <50 copies/mL (95% CI)	Observed % with VL ≤1000 copies/mL (95% CI)	Observed proportion with VL <50 copies/mL	Adjusted % with VL ≤1000 copies/mL (95% CI)				Input parameters	Weibull	Reverse Weibull	Pareto
	Survey weighted			Weibull	Reverse Weibull	Pareto		Adjusted VLS estimate threshold (viral copies/mL)	1000	1000	1000
Botswana (2021)	81.2 (78.6, 83.8)	97.9 (97.2, 98.6)	0.812	93.3 (88.2, 96.7)	92.7 (89.3, 95.0)	93.0 (90.5, 94.8)		Observed VLS estimate threshold (viral copies/mL)	50	50	50
Cameroon (2017-18)	68.4 (62.7, 74.1)	80.1 (75.1, 85.0)	0.684	84.6 (77.0, 90.5)	87.1 (81.4, 91.1)	88.2 (84.0, 91.3)		Shape parameter estimate from Johnson et al.	0.85	2.81	1.73
Côte d'Ivoire (2017-2018)	53.7 (42.1, 65.2)	73.7 (64.3, 83.0)	0.537	71.3 (62.6, 79.3)	79.8 (71.4, 85.9)	82.7 (76.6, 87.2)		Shape parameter 95% interval lower limit fromJohnson et al.	0.43	1.7	1.2
Eswatini (2016-17)	79.3 (77.4, 81.1)	91.4 (90.3, 92.5)	0.793	92.2 (86.6, 96.0)	91.9 (88.2, 94.5)	92.3 (89.5, 94.3)		Shape parameter 95% interval upper limit from Johnson et al.	1.26	3.91	2.26
Eswatini (2021)	85.2 (83.5, 86.9)	96.2 (95.4, 97.0)	0.852	95.5 (91.3, 98.0)	94.3 (91.7, 96.2)	94.5 (92.5, 95.9)
Ethiopia (2017-18)	72.1 (67.3, 76.8)	87.6 (84.1, 91.0)	0.721	87.4 (80.4, 92.7)	88.8 (83.8, 92.3)	89.6 (85.9, 92.3)
Kenya (2018-19)	75.0 (71.8, 78.1)	90.6 (88.6, 92.6)	0.75	89.4 (83.0, 94.1)	90.1 (85.6, 93.2)	90.7 (87.4, 93.1)
Lesotho (2016-17)	75.6 (73.8, 77.5)	87.7 (86.1, 89.3)	0.756	89.8 (83.5, 94.4)	90.3 (85.9, 93.4)	90.9 (87.7, 93.2)
Lesotho (2019-20)	78.6 (76.9, 80.3)	91.5 (90.3, 92.6)	0.786	91.8 (86.0, 95.7)	91.6 (87.8, 94.3)	92.0 (89.2, 94.1)
Malawi (2015-16)	84.4 (81.9, 87.0)	91.3 (89.3, 93.3)	0.844	95.1 (90.7, 97.8)	94.0 (91.2, 95.9)	94.2 (92.1, 95.7)
Malawi (2020-21)	91.1 (89.6, 92.6)	96.9 (96.0, 97.7)	0.911	98.0 (95.4, 99.3)	96.7 (95.1, 97.7)	96.7 (95.5, 97.5)
Mozambique (2021-22)	66.0 (63.0, 68.9)	89.4 (87.3, 91.6)	0.66	82.6 (74.8, 89.0)	86.0 (79.8, 90.3)	87.3 (82.8, 90.6)
Namibia (2017)	75.9 (73.4, 78.4)	91.3 (89.8, 92.9)	0.759	90.0 (83.8, 94.6)	90.5 (86.1, 93.5)	91.0 (87.8, 93.3)
Nigeria (2018)	62.7 (59.3, 66.1)	80.9 (78.2, 83.6)	0.627	79.8 (71.6, 86.7)	84.4 (77.6, 89.2)	86.1 (81.1, 89.7)
Rwanda (2018-19)	79.5 (76.5, 82.4)	90.1 (87.6, 92.6)	0.795	92.3 (86.8, 96.1)	92.0 (88.3, 94.5)	92.3 (89.6, 94.3)
Tanzania (2016-17)	73.3 (69.5, 77.1)	87.2 (84.5, 89.8)	0.733	88.2 (81.5, 93.3)	89.3 (84.5, 92.7)	90.0 (86.5, 92.6)
Uganda (2016-17)	63.5 (60.4, 66.5)	83.7 (81.4, 85.9)	0.635	80.5 (72.4, 87.3)	84.8 (78.2, 89.5)	86.4 (81.6, 89.9)
Zambia (2016)	79.5 (77.0, 82.0)	89.2 (87.4, 91.1)	0.795	92.3 (86.8, 96.1)	92.0 (88.3, 94.5)	92.3 (89.6, 94.3)
Zambia (2021)	87.8 (85.7, 89.8)	96.3 (95.0, 97.5)	0.878	96.7 (93.2, 98.7)	95.4 (93.2, 96.9)	95.4 (93.8, 96.6)
Zimbabwe (2015-16)	76.4 (74.4, 78.5)	85.4 (83.6, 87.2)	0.764	90.4 (84.2, 94.8)	90.7 (86.4, 93.6)	91.2 (88.1, 93.5)

## Sheet: <200 to ≤1000
Survey	Observed % with VL <200 copies/mL (95% CI)	Observed % with VL ≤1000 copies/mL (95% CI)	Observed proportion with VL <200 copies/mL	Adjusted % with VL ≤1000 copies/mL (95% CI)				Input parameters	Weibull	Reverse Weibull	Pareto
	Survey weighted			Weibull	Reverse Weibull	Pareto		Adjusted VLS estimate threshold (viral copies/mL)	1000	1000	1000
Botswana (2021)	93.7 (92.2, 95.2)	97.9 (97.2, 98.6)	0.937	96.9 (95.5, 97.9)	96.5 (95.5, 97.2)	96.0 (95.4, 96.5)		Observed VLS estimate threshold (viral copies/mL)	200	200	200
Cameroon (2017-18)	76.4 (71.3, 81.6)	80.1 (75.1, 85.0)	0.764	83.6 (80.2, 86.7)	86.1 (82.8, 88.8)	85.1 (82.8, 87.0)		Shape parameter estimate from Johnson et al.	0.85	2.81	1.73
Côte d'Ivoire (2017-2018)	68.4 (57.4, 79.4)	73.7 (64.3, 83.0)	0.684	76.4 (72.5, 80.0)	81.0 (76.6, 84.6)	80.0 (77.0, 82.6)		Shape parameter 95% interval lower limit fromJohnson et al.	0.43	1.7	1.2
Eswatini (2016-17)	87.5 (86.1, 88.8)	91.4 (90.3, 92.5)	0.875	92.6 (90.3, 94.5)	92.9 (91.1, 94.3)	92.1 (90.9, 93.1)		Shape parameter 95% interval upper limit from Johnson et al.	1.26	3.91	2.26
Eswatini (2021)	92.8 (91.5, 94.0)	96.2 (95.4, 97.0)	0.928	96.3 (94.8, 97.5)	95.9 (94.9, 96.8)	95.4 (94.8, 96.0)
Ethiopia (2017-18)	84.4 (80.7, 88.1)	87.6 (84.1, 91.0)	0.844	90.2 (87.5, 92.5)	91.0 (88.8, 92.8)	90.1 (88.7, 91.4)
Kenya (2018-19)	86.3 (83.8, 88.8)	90.6 (88.6, 92.6)	0.863	91.7 (89.2, 93.8)	92.1 (90.2, 93.7)	91.3 (90.0, 92.5)
Lesotho (2016-17)	83.2 (81.5, 84.9)	87.7 (86.1, 89.3)	0.832	89.3 (86.5, 91.7)	90.3 (87.9, 92.2)	89.4 (87.8, 90.8)
Lesotho (2019-20)	87.8 (86.5, 89.1)	91.5 (90.3, 92.6)	0.878	92.8 (90.5, 94.7)	93.0 (91.3, 94.4)	92.3 (91.1, 93.3)
Malawi (2015-16)	87.5 (85.2, 89.7)	91.3 (89.3, 93.3)	0.875	92.6 (90.3, 94.5)	92.9 (91.1, 94.3)	92.1 (90.9, 93.1)
Malawi (2020-21)	94.8 (93.7, 95.9)	96.9 (96.0, 97.7)	0.948	97.5 (96.4, 98.4)	97.1 (96.3, 97.7)	96.7 (96.2, 97.1)
Mozambique (2021-22)	82.4 (79.7, 85.1)	89.4 (87.3, 91.6)	0.824	88.7 (85.7, 91.2)	89.8 (87.3, 91.8)	88.9 (87.2, 90.3)
Namibia (2017)	87.0 (85.1, 89.0)	91.3 (89.8, 92.9)	0.87	92.2 (89.8, 94.2)	92.6 (90.7, 94.0)	91.8 (90.5, 92.9)
Nigeria (2018)	75.7 (72.8, 78.6)	80.9 (78.2, 83.6)	0.757	83.0 (79.5, 86.1)	85.7 (82.3, 88.4)	84.6 (82.3, 86.7)
Rwanda (2018-19)	86.8 (84.0, 89.6)	90.1 (87.6, 92.6)	0.868	92.1 (89.7, 94.1)	92.4 (90.6, 93.9)	91.7 (90.4, 92.8)
Tanzania (2016-17)	82.4 (79.3, 85.6)	87.2 (84.5, 89.8)	0.824	88.7 (85.7, 91.2)	89.8 (87.3, 91.8)	88.9 (87.2, 90.3)
Uganda (2016-17)	77.5 (74.9, 80.2)	83.7 (81.4, 85.9)	0.775	84.6 (81.2, 87.6)	86.8 (83.6, 89.4)	85.8 (83.6, 87.6)
Zambia (2016)	85.7 (83.5, 88.0)	89.2 (87.4, 91.1)	0.857	91.3 (88.7, 93.4)	91.8 (89.8, 93.4)	91.0 (89.6, 92.1)
Zambia (2021)	93.6 (92.1, 95.1)	96.3 (95.0, 97.5)	0.936	96.8 (95.4, 97.9)	96.4 (95.5, 97.1)	96.0 (95.3, 96.5)
Zimbabwe (2015-16)	82.4 (80.5, 84.2)	85.4 (83.6, 87.2)	0.824	88.7 (85.7, 91.2)	89.8 (87.3, 91.8)	88.9 (87.2, 90.3)

## Sheet: <400 to ≤1000
Survey	Observed % with VL <400 copies/mL (95% CI)	Observed % with VL ≤1000 copies/mL (95% CI)	Observed proportion with VL <400 copies/mL	Adjusted % with VL ≤1000 copies/mL (95% CI)				Input parameters	Weibull	Reverse Weibull	Pareto
	Survey weighted			Weibull	Reverse Weibull	Pareto		Adjusted VLS estimate threshold (viral copies/mL)	1000	1000	1000
Botswana (2021)	96.1 (94.9, 97.2)	97.9 (97.2, 98.6)	0.961	97.4 (96.8, 97.9)	97.2 (96.8, 97.6)	97.0 (96.7, 97.2)		Observed VLS estimate threshold (viral copies/mL)	400	400	400
Cameroon (2017-18)	78.3 (73.2, 83.4)	80.1 (75.1, 85.0)	0.783	82.2 (80.3, 83.9)	84.2 (82.0, 86.0)	83.0 (81.7, 84.3)		Shape parameter estimate from Johnson et al.	0.85	2.81	1.73
Côte d'Ivoire (2017-2018)	70.5 (60.7, 80.3)	73.7 (64.3, 83.0)	0.705	74.8 (72.7, 76.8)	78.2 (75.4, 80.7)	76.9 (75.1, 78.6)		Shape parameter 95% interval lower limit fromJohnson et al.	0.43	1.7	1.2
Eswatini (2016-17)	89.9 (88.7, 91.0)	91.4 (90.3, 92.5)	0.899	92.5 (91.3, 93.6)	92.8 (91.7, 93.7)	92.1 (91.5, 92.7)		Shape parameter 95% interval upper limit from Johnson et al.	1.26	3.91	2.26
Eswatini (2021)	94.5 (93.5, 95.4)	96.2 (95.4, 97.0)	0.945	96.2 (95.4, 96.9)	96.1 (95.5, 96.6)	95.7 (95.4, 96.0)
Ethiopia (2017-18)	86.7 (83.4, 90.0)	87.6 (84.1, 91.0)	0.867	89.7 (88.3, 91.1)	90.4 (89.1, 91.6)	89.6 (88.8, 90.4)
Kenya (2018-19)	88.0 (85.6, 90.4)	90.6 (88.6, 92.6)	0.88	90.9 (89.5, 92.1)	91.4 (90.2, 92.4)	90.6 (89.9, 91.3)
Lesotho (2016-17)	84.9 (83.2, 86.6)	87.7 (86.1, 89.3)	0.849	88.2 (86.6, 89.6)	89.1 (87.6, 90.4)	88.2 (87.3, 89.1)
Lesotho (2019-20)	89.3 (88.1, 90.6)	91.5 (90.3, 92.6)	0.893	92.0 (90.7, 93.1)	92.3 (91.2, 93.3)	91.6 (91.0, 92.2)
Malawi (2015-16)	88.5 (86.3, 90.8)	91.3 (89.3, 93.3)	0.885	91.3 (90.0, 92.5)	91.8 (90.6, 92.8)	91.0 (90.3, 91.7)
Malawi (2020-21)	95.8 (94.8, 96.8)	96.9 (96.0, 97.7)	0.958	97.2 (96.6, 97.7)	97.0 (96.6, 97.4)	96.7 (96.5, 97.0)
Mozambique (2021-22)	86.1 (83.9, 88.4)	89.4 (87.3, 91.6)	0.861	89.2 (87.7, 90.6)	90.0 (88.6, 91.2)	89.1 (88.3, 89.9)
Namibia (2017)	89.3 (87.6, 91.1)	91.3 (89.8, 92.9)	0.893	92.0 (90.7, 93.1)	92.3 (91.2, 93.3)	91.6 (91.0, 92.2)
Nigeria (2018)	78.3 (75.4, 81.1)	80.9 (78.2, 83.6)	0.783	82.2 (80.3, 83.9)	84.2 (82.0, 86.0)	83.0 (81.7, 84.3)
Rwanda (2018-19)	88.1 (85.4, 90.8)	90.1 (87.6, 92.6)	0.881	90.9 (89.6, 92.2)	91.5 (90.3, 92.5)	90.7 (90.0, 91.4)
Tanzania (2016-17)	84.4 (81.4, 87.5)	87.2 (84.5, 89.8)	0.844	87.7 (86.1, 89.2)	88.7 (87.2, 90.1)	87.8 (86.8, 88.7)
Uganda (2016-17)	81.4 (79.1, 83.7)	83.7 (81.4, 85.9)	0.814	85.0 (83.3, 86.6)	86.5 (84.7, 88.1)	85.5 (84.3, 86.5)
Zambia (2016)	87.6 (85.5, 89.7)	89.2 (87.4, 91.1)	0.876	90.5 (89.1, 91.8)	91.1 (89.8, 92.2)	90.3 (89.5, 91.0)
Zambia (2021)	94.8 (93.4, 96.2)	96.3 (95.0, 97.5)	0.948	96.4 (95.7, 97.1)	96.3 (95.8, 96.8)	95.9 (95.6, 96.2)
Zimbabwe (2015-16)	84.1 (82.3, 86.0)	85.4 (83.6, 87.2)	0.841	87.4 (85.8, 88.9)	88.5 (86.9, 89.9)	87.6 (86.6, 88.5)
